# Supplementary material for: Research-based clinical deployment of artificial intelligence algorithm for prostate MRI
Source: Abdom Radiol (NY). 2025 May 26;50(12):5893–902. doi: 10.1007/s00261-025-05014-7 (PMC12602619; doi:10.1007/s00261-025-05014-7)
Supplement: Supplementary file 1 — Supplementary Material 1 [file 261_2025_5014_MOESM1_ESM.txt]

# This is a sample series selection rule in JSON, simply selecting MRI series.
#
# Sample_Rules_Text = """
# {
#     "selections": [
#         {
#             "name": "MRI Series",
#             "conditions": {
#                 "StudyDescription": "(.*?)",
#                 "Modality": "MR",
#                 "SeriesDescription": "(.*?)",
#                 "ImageType": ["PRIMARY", "ORIGINAL"],
#             }
#         }
#     ]
# }
# """

Rules_T2 = """
{
    "selections": [
        {
            "name": "t2",
            "conditions" :
            {
                "Modality": "MR",
                "SeriesDescription": "((?=Ax T2)|(?=AX_T2)|(?=AX T2)|(?=AX T2  6 NSA)|(?=AX T2  FAST)|(?=AX T2 . voxel 7x.8)|(?=AX T2 B1 Default)|(?=AX T2 CS)|(?=AX T2 cs 3.0)|(?=AX T2 FAST)|(?=AX T2 FRFSE)|(?=AX T2 N/S)|(?=AX T2 No sense)|(?=AX T2 NS)|(?=AX T2 NSA 3)|(?=AX T2 NSA 4)|(?=AX T2 NSA 5)|(?=AX T2 PROP)|(?=Ax T2 PROSTATE)|(?=T2 AX SMALL FOV)|(?=AX T2 SMALL FOV)|(?=Ax T2 thin FRFSE)|(?=sT2 TSE ax no post)|(?=T2 AX)|(?=T2 AX SMALL FOV[*]? IF MOTION REPEAT[*]?)|(?=T2 AXIAL 3MM)|(?=T2 TRA 3mm)|(?=T2 TSE Ax)|(?=T2 TSE ax cs)|(?=T2 TSE ax hi)|(?=T2 TSE ax hi sense)|(?=T2 TSE ax no sense)|(?=T2 TSE ax NS)|(?=T2 TSE ax NSA 3)|(?=t2_tse_tra)|(?=t2_tse_tra_320_p2)|(?=t2_tse_tra_3mm _SFOV_TE 92)|(?=t2_tse_tra_Grappa3)|(?=T2W_TSE)|(?=T2W_TSE_ax)|(?=T2W_TSE_ax PSS Refoc 52)|(?=T2W_TSE_ax zoom PSS Refoc)|(?=AX T2 3MM)|(?=Ax T2 HI RES PROSTATE))"
            }
        }
    ]
}
"""

Rules_ADC = """
{
    "selections": [
        {
            "name": "adc",
            "conditions":
            {
                "Modality": "MR",
                "SeriesDescription": "((?=DIFF AX_b50_b800_b1400_ADC)|(?=ADC)|(?=generated ADC)|(?=diff_tra_prostate_ADC)|(?=ADC (10^-6 mm²/s))|(?=Apparent Diffusion Coefficient (mm2/s))|(?=AX DIFFUSION_ADC_DFC_MIX)|(?=.*AX DWI (50,1500)_ADC.*)|(?=AX DWI_ADC_DFC_MIX)|(?=b_1500 prostate_ADC)|(?=b_2000 prostate_ADC)|(?=d3B ADC 3B 750  ERC SSh_DWI FAST SENSE)|(?=dADC)|(?=dADC 0_1500)|(?=dADC 100 400 600)|(?=dADC 2)|(?=dADC 3)|(?=dADC ALL)|(?=dADC b 0 1000 2000)|(?=dADC from 0_1500)|(?=dADC from b0_600)|(?=dADC from B0-1500)|(?=dADC Map)|(?=dADC map 1)|(?=dADC MAP 2)|(?=dADC_1 axial)|(?=dADC_b375_750_1150)|(?=ddADC MAP)|(?=DIFF bv1400_ADC)|(?=diff tra b 50 500 800 WIP511b alle spoelen_ADC)|(?=diffusie-3Scan-4bval_fs_ADC)|(?=dReg - WIP SSh_DWI FAST SENSE)|(?=dSSh_DWI SENSE)|(?=DWI PROSTATE_ADC)|(?=dWIP 3B 600 w ERC SSh_DWI S2Ovs2)|(?=dWIP 3B ADC 3B 600 w/o ERC SSh_DWI FAST SENSE)|(?=dWIP SSh_DWI FAST SENSE)|(?=ep2d_diff_new 16 measipat_ADC)|(?=ep2d_DIFF_tra_b50_500_800_1400_alle_spoelen_ADC)|(?=ep2d_diff_tra_DYNDIST_ADC)|(?=ep2d_diff_tra_DYNDIST_MIX_ADC)|(?=ep2d_diff_tra2x2_Noise0_FS_DYNDIST_ADC)|(?=ep2d-advdiff-3Scan-4bval_spair_511b_ADC)|(?=AX DWI PRE_ADC)|(?=dWIP 3B 600 w/o ERC SSh_DWI FAST SENSE)|(?=ADC (10^-6 mm²/s):Aug 12 2020 10-10-01 EDT)|(?=ADC (10^-6 mm2/s)))"
            }
        }
    ]
}
"""

Rules_HIGHB = """
{
    "selections": [
        {
            "name": "highb",
            "conditions" :
            {
                "Modality": "MR",
                "SeriesDescription": "((?=DIFF AX_b50_b800_b1400_CALC_BVAL)|(?=AutoBind b=1400 SE/EPI T2)|(?=DWI_PROSTATE)|(?=SSh_DWI FAST)|(?=3B 2000 w ERC SSh_DWI)|(?=AX DIFFUSION_CALC_BVAL_DFC_MIX)|(?=AX DWI)|(?=.*AX DWI (50,1500).*)|(?=Ax DWI BH)|(?=AX DWI_TRACEW_DFC_MIX)|(?=Axial FOCUS DWI 1400)|(?=b_1500 prostate)|(?=b_2000 prostate)|(?=DIFF bv1400)|(?=diff tra b 50 500 800 WIP511b alle spoelenCALC_BVAL)|(?=diffusie-3Scan-4bval_fsCALC_BVAL)|(?=DW_Synthetic: Ax DWI All B-50-800 Synthetic B-1400)|(?=.*DW_Synthetic: Ax Focus 50,500,800,1400,2000.*)|(?=DWI PROSTATE)|(?=DWI_5b_0_1500)|(?=DWI_b2000)|(?=DWI_b2000_new)|(?=DWI_b2000_new SENSE)|(?=DWI_b2000_NSA6 SENSE)|(?=ep2d_diff_b1400_new 32 measipat)|(?=ep2d_diff_tra_DYNDIST_MIXCALC_BVAL$)|(?=ep2d_diff_tra_DYNDISTCALC_BVAL)|(?=ep2d_diff_tra2x2_Noise0_FS_DYNDISTCALC_BVAL)|(?=ep2d-advdiff-3Scan-high bvalue 1400)|(?=sb_1500)|(?=sb_2000)|(?=sB1400)|(?=sb1500)|(?=sb-1500)|(?=sb1500 r5 only)|(?=sb-2000)|(?=sDWI_b_2000)|(?=sDWI_b2000)|(?=Mono Exponential: Calculated b-1500.0)|(?=DWI_b0_100_1500)|(?=Ax DWI 4 B-VALUE)|(?=Ax DWI bV1600)|(?=AutoBind b=1500 SE/EPI T2))"
            }
        }
    ]
}
